# Supplementary material for: A Novel Gelatin-Based Sustained-Release Molluscicide for Control of the Invasive Agricultural Pest and Disease Vector Pomacea canaliculata
Source: Molecules. 2022 Jul 2;27(13):4268. doi: 10.3390/molecules27134268 (PMC9268488; doi:10.3390/molecules27134268)
Supplement: Supplementary file 1 [file molecules-27-04268-s001.zip]

Archive with 1 entries (1 files):
- molecules-1735208-supplementary.pdf
